# Supplementary material for: Synthesis, Spectroscopic Characterization, Catalytic and Biological Activity of Oxidovanadium(V) Complexes with Chiral Tetradentate Schiff Bases
Source: Molecules. 2023 Nov 3;28(21):7408. doi: 10.3390/molecules28217408 (PMC10649191; doi:10.3390/molecules28217408)
Supplement: Supplementary file 1 [file molecules-28-07408-s001.zip]

Archive with 1 entries (1 files):
- molecules-2663636-supplementary.pdf
